# Supplementary material for: GPI-anchored Gas1 protein regulates cytosolic proteostasis in budding yeast
Source: G3 (Bethesda). 2024 Jan 30;14(3):jkad263. doi: 10.1093/g3journal/jkad263 (PMC10917523; doi:10.1093/g3journal/jkad263)
Supplement: jkad263_Supplementary_Data [file jkad263_supplementary_data.zip]

Archive with 5 entries (5 files):
- Figure_S3_G3-2023-404628.pdf
- Supplemental_Figure_Legends_G3-2023-404628.docx
- Table_S1_G3-2023-404628.docx
- Figure_S1_G3-2023-404628.pdf
- Figure_S2_G3-2023-404628.pdf
